# Supplementary material for: Evidence for a Solid-Electrolyte Inductive Effect in the Superionic Conductor Li10Ge1–xSnxP2S12
Source: J Am Chem Soc. 2020 Dec 7;142(50):21210–9. doi: 10.1021/jacs.0c10735 (PMC8016198; doi:10.1021/jacs.0c10735)
Supplement: Supplementary file 2 — ja0c10735_si_002.zip [file ja0c10735_si_002.zip]

Archive with 50 entries (45 files):
- crystallographic files/
- __MACOSX/._crystallographic files
- crystallographic files/LGPS_33Sn/
- __MACOSX/crystallographic files/._LGPS_33Sn
- crystallographic files/LSnPS/
- __MACOSX/crystallographic files/._LSnPS
- crystallographic files/LGPS/
- __MACOSX/crystallographic files/._LGPS
- crystallographic files/LGPS_66Sn/
- __MACOSX/crystallographic files/._LGPS_66Sn
- crystallographic files/LGPS_33Sn/.DS_Store
- __MACOSX/crystallographic files/LGPS_33Sn/._.DS_Store
- crystallographic files/LGPS_33Sn/LGPS_33Sn_500K.cif
- __MACOSX/crystallographic files/LGPS_33Sn/._LGPS_33Sn_500K.cif
- crystallographic files/LGPS_33Sn/LGPS_33Sn_300K.cif
- __MACOSX/crystallographic files/LGPS_33Sn/._LGPS_33Sn_300K.cif
- crystallographic files/LGPS_33Sn/LGPS_33Sn_375K.cif
- __MACOSX/crystallographic files/LGPS_33Sn/._LGPS_33Sn_375K.cif
- crystallographic files/LGPS_33Sn/LGPS_33Sn_450K.cif
- __MACOSX/crystallographic files/LGPS_33Sn/._LGPS_33Sn_450K.cif
- crystallographic files/LSnPS/.DS_Store
- __MACOSX/crystallographic files/LSnPS/._.DS_Store
- crystallographic files/LSnPS/LSnPS_300K.cif
- __MACOSX/crystallographic files/LSnPS/._LSnPS_300K.cif
- crystallographic files/LSnPS/LSnPS_500K.cif
- __MACOSX/crystallographic files/LSnPS/._LSnPS_500K.cif
- crystallographic files/LSnPS/LSnPS_450K.cif
- __MACOSX/crystallographic files/LSnPS/._LSnPS_450K.cif
- crystallographic files/LSnPS/LSnPS_375K.cif
- __MACOSX/crystallographic files/LSnPS/._LSnPS_375K.cif
- crystallographic files/LGPS/.DS_Store
- __MACOSX/crystallographic files/LGPS/._.DS_Store
- crystallographic files/LGPS/LGPS_300K.cif
- __MACOSX/crystallographic files/LGPS/._LGPS_300K.cif
- crystallographic files/LGPS/LGPS_500K.cif
- __MACOSX/crystallographic files/LGPS/._LGPS_500K.cif
- crystallographic files/LGPS/LGPS_450K.cif
- __MACOSX/crystallographic files/LGPS/._LGPS_450K.cif
- crystallographic files/LGPS/LGPS_375K.cif
- __MACOSX/crystallographic files/LGPS/._LGPS_375K.cif
- crystallographic files/LGPS_66Sn/.DS_Store
- __MACOSX/crystallographic files/LGPS_66Sn/._.DS_Store
- crystallographic files/LGPS_66Sn/LGPS_66Sn_500K.cif
- __MACOSX/crystallographic files/LGPS_66Sn/._LGPS_66Sn_500K.cif
- crystallographic files/LGPS_66Sn/LGPS_66Sn_300K.cif
- __MACOSX/crystallographic files/LGPS_66Sn/._LGPS_66Sn_300K.cif
- crystallographic files/LGPS_66Sn/LGPS_66Sn_375K.cif
- __MACOSX/crystallographic files/LGPS_66Sn/._LGPS_66Sn_375K.cif
- crystallographic files/LGPS_66Sn/LGPS_66Sn_450K.cif
- __MACOSX/crystallographic files/LGPS_66Sn/._LGPS_66Sn_450K.cif
