# Supplementary material for: Evidence for a Solid-Electrolyte Inductive Effect in the Superionic Conductor Li10Ge1–xSnxP2S12
Source: J Am Chem Soc. 2020 Dec 7;142(50):21210–9. doi: 10.1021/jacs.0c10735 (PMC8016198; doi:10.1021/jacs.0c10735)
Supplement: Supplementary file 2 — ja0c10735_si_002.zip [file ja0c10735_si_002.zip › crystallographic files/LSnPS/LSnPS_375K.cif]

data_
_chemical_name_mineral ?LSnPS?
_cell_length_a 8.7475(8)
_cell_length_b 8.7475(8)
_cell_length_c 12.7595(12)
_cell_angle_alpha 90
_cell_angle_beta 90
_cell_angle_gamma 90
_cell_volume 976.3(2)
_symmetry_space_group_name_H-M P42/nmcZ
loop_
	_symmetry_equiv_pos_as_xyz
	 'x, y, z '
	 '-x, y+1/2, -z '
	 '-x+1/2, -y+1/2, z '
	 '-x+1/2, y, z '
	 '-y, -x, -z+1/2 '
	 '-y, x+1/2, -z+1/2 '
	 '-y+1/2, -x+1/2, z+1/2 '
	 '-y+1/2, x, z+1/2 '
	 'y, -x+1/2, z+1/2 '
	 'y, x, z+1/2 '
	 'y+1/2, -x, -z+1/2 '
	 'y+1/2, x+1/2, -z+1/2 '
	 'x, -y+1/2, z '
	 '-x, -y, -z '
	 'x+1/2, -y, -z '
	 'x+1/2, y+1/2, -z '
loop_
_atom_site_label
_atom_site_type_symbol
_atom_site_symmetry_multiplicity
_atom_site_fract_x
_atom_site_fract_y
_atom_site_fract_z
_atom_site_occupancy
_atom_site_B_iso_or_equiv
Li1 Li  16 0.5059(19) 0.0195(19) 0.4329(13) 0.33(3) 2.6(7)
Li2 Li   4 0.25 0.25 0.195(2) 0.82(4) 6.1(8)
Li3 Li  16 0.508(2) -0.022(2) 0.2928(13) 0.50(3) 8.1(7)
Li4 Li   4 0.25 0.75 0.505(2) 0.85(5) 10.7(14)
Sn1 Sn   4 0.25 0.25 0.9391(4) 0.5 2.67(10)
P1 P   4 0.25 0.25 0.9391(4) 0.5 2.67(10)
P2 P   2 0.25 0.75 0.75 1 2.15(13)
S1 S   8 0.25 0.9370(6) 0.6600(4) 1 3.08(15)
S2 S   8 0.25 0.0419(7) 0.3481(6) 1 3.62(15)
S3 S   8 0.25 0.4526(6) 0.0391(5) 1 2.53(14)
loop_
_atom_site_aniso_label
_atom_site_type_symbol
_atom_site_aniso_U_11
_atom_site_aniso_U_22
_atom_site_aniso_U_33
_atom_site_aniso_U_12
_atom_site_aniso_U_13
_atom_site_aniso_U_23
