# Supplementary material for: Evidence for a Solid-Electrolyte Inductive Effect in the Superionic Conductor Li10Ge1–xSnxP2S12
Source: J Am Chem Soc. 2020 Dec 7;142(50):21210–9. doi: 10.1021/jacs.0c10735 (PMC8016198; doi:10.1021/jacs.0c10735)
Supplement: Supplementary file 2 — ja0c10735_si_002.zip [file ja0c10735_si_002.zip › crystallographic files/LGPS_66Sn/LGPS_66Sn_300K.cif]

data_
_chemical_name_mineral ?LGPS_06Sn?
_cell_length_a 8.7182(10)
_cell_length_b 8.7182(10)
_cell_length_c 12.6876(16)
_cell_angle_alpha 90
_cell_angle_beta 90
_cell_angle_gamma 90
_cell_volume 964.3(3)
_symmetry_space_group_name_H-M P42/nmcZ
loop_
	_symmetry_equiv_pos_as_xyz
	 'x, y, z '
	 '-x, y+1/2, -z '
	 '-x+1/2, -y+1/2, z '
	 '-x+1/2, y, z '
	 '-y, -x, -z+1/2 '
	 '-y, x+1/2, -z+1/2 '
	 '-y+1/2, -x+1/2, z+1/2 '
	 '-y+1/2, x, z+1/2 '
	 'y, -x+1/2, z+1/2 '
	 'y, x, z+1/2 '
	 'y+1/2, -x, -z+1/2 '
	 'y+1/2, x+1/2, -z+1/2 '
	 'x, -y+1/2, z '
	 '-x, -y, -z '
	 'x+1/2, -y, -z '
	 'x+1/2, y+1/2, -z '
loop_
_atom_site_label
_atom_site_type_symbol
_atom_site_symmetry_multiplicity
_atom_site_fract_x
_atom_site_fract_y
_atom_site_fract_z
_atom_site_occupancy
_atom_site_B_iso_or_equiv
Li1 Li  16 0.5065(18) 0.0172(18) 0.4373(12) 0.41(2) 3.7(5)
Li2 Li   4 0.25 0.25 0.2014(16) 1.00(4) 6.5(7)
Li3 Li  16 0.515(2) -0.027(2) 0.2908(14) 0.424(19) 5.9(6)
Li4 Li   4 0.25 0.75 0.503(2) 0.65(5) 5.4(11)
Ge1 Ge   4 0.25 0.25 0.9399(3) 0.17088 2.23(10)
Sn1 Sn   4 0.25 0.25 0.9399(3) 0.32912 2.23(10)
P1 P   4 0.25 0.25 0.9399(3) 0.5 2.23(10)
P2 P   2 0.25 0.75 0.75 1 1.92(13)
S1 S   8 0.25 0.9370(6) 0.6595(4) 1 2.21(12)
S2 S   8 0.25 0.0436(7) 0.3478(6) 1 3.01(14)
S3 S   8 0.25 0.4519(6) 0.0401(5) 1 2.13(13)
loop_
_atom_site_aniso_label
_atom_site_type_symbol
_atom_site_aniso_U_11
_atom_site_aniso_U_22
_atom_site_aniso_U_33
_atom_site_aniso_U_12
_atom_site_aniso_U_13
_atom_site_aniso_U_23
