# Supplementary material for: Evidence for a Solid-Electrolyte Inductive Effect in the Superionic Conductor Li10Ge1–xSnxP2S12
Source: J Am Chem Soc. 2020 Dec 7;142(50):21210–9. doi: 10.1021/jacs.0c10735 (PMC8016198; doi:10.1021/jacs.0c10735)
Supplement: Supplementary file 2 — ja0c10735_si_002.zip [file ja0c10735_si_002.zip › crystallographic files/LGPS_66Sn/LGPS_66Sn_375K.cif]

data_
_chemical_name_mineral ?LGPS_06Sn?
_cell_length_a 8.7342(14)
_cell_length_b 8.7342(14)
_cell_length_c 12.701(2)
_cell_angle_alpha 90
_cell_angle_beta 90
_cell_angle_gamma 90
_cell_volume 968.9(4)
_symmetry_space_group_name_H-M P42/nmcZ
loop_
	_symmetry_equiv_pos_as_xyz
	 'x, y, z '
	 '-x, y+1/2, -z '
	 '-x+1/2, -y+1/2, z '
	 '-x+1/2, y, z '
	 '-y, -x, -z+1/2 '
	 '-y, x+1/2, -z+1/2 '
	 '-y+1/2, -x+1/2, z+1/2 '
	 '-y+1/2, x, z+1/2 '
	 'y, -x+1/2, z+1/2 '
	 'y, x, z+1/2 '
	 'y+1/2, -x, -z+1/2 '
	 'y+1/2, x+1/2, -z+1/2 '
	 'x, -y+1/2, z '
	 '-x, -y, -z '
	 'x+1/2, -y, -z '
	 'x+1/2, y+1/2, -z '
loop_
_atom_site_label
_atom_site_type_symbol
_atom_site_symmetry_multiplicity
_atom_site_fract_x
_atom_site_fract_y
_atom_site_fract_z
_atom_site_occupancy
_atom_site_B_iso_or_equiv
Li1 Li  16 0.503(2) 0.019(2) 0.4386(13) 0.42(3) 5.3(6)
Li2 Li   4 0.25 0.25 0.2007(16) 1.00(5) 6.5(7)
Li3 Li  16 0.5118(19) -0.023(2) 0.2897(14) 0.411(19) 5.6(7)
Li4 Li   4 0.25 0.75 0.503(2) 0.67(5) 7.0(14)
Ge1 Ge   4 0.25 0.25 0.9401(3) 0.17088 2.43(10)
Sn1 Sn   4 0.25 0.25 0.9401(3) 0.32912 2.43(10)
P1 P   4 0.25 0.25 0.9401(3) 0.5 2.43(10)
P2 P   2 0.25 0.75 0.75 1 2.24(14)
S1 S   8 0.25 0.9365(6) 0.6598(5) 1 2.72(13)
S2 S   8 0.25 0.0428(7) 0.3481(6) 1 2.95(14)
S3 S   8 0.25 0.4508(6) 0.0409(5) 1 2.11(13)
loop_
_atom_site_aniso_label
_atom_site_type_symbol
_atom_site_aniso_U_11
_atom_site_aniso_U_22
_atom_site_aniso_U_33
_atom_site_aniso_U_12
_atom_site_aniso_U_13
_atom_site_aniso_U_23
